# Supplementary material for: Therapeutic Potential of a Novel Vitamin D3 Oxime Analogue, VD1-6, with CYP24A1 Enzyme Inhibitory Activity and Negligible Vitamin D Receptor Binding
Source: Biomolecules. 2022 Jul 8;12(7):960. doi: 10.3390/biom12070960 (PMC9312876; doi:10.3390/biom12070960)
Supplement: Supplementary file 1 [file biomolecules-12-00960-s001.zip]

Archive with 1 entries (1 files):
- biomolecules-1749681-supplementary.pdf
